# Supplementary material for: Reduced Expression of PRX2/ATPRX1, PRX8, PRX35, and PRX73 Affects Cell Elongation, Vegetative Growth, and Vasculature Structures in Arabidopsis thaliana
Source: Plants (Basel). 2022 Dec 2;11(23):3353. doi: 10.3390/plants11233353 (PMC9740967; doi:10.3390/plants11233353)
Supplement: Supplementary file 1 [file plants-11-03353-s001.zip]

Archive with 1 entries (1 files):
- plants-2013393-supplementary.pdf
